# Supplementary material for: Sodium Thiosulfate for Calciphylaxis Treatment in Patients on Peritoneal Dialysis: A Systematic Review
Source: Medicina (Kaunas). 2023 Jul 14;59(7):1306. doi: 10.3390/medicina59071306 (PMC10386543; doi:10.3390/medicina59071306)
Supplement: Supplementary file 1 [file medicina-59-01306-s001.zip]

Archive with 1 entries (1 files):
- medicina-2484169-supplementary.pdf
